# Supplementary material for: Associations of Human Milk Oligosaccharides with Infant Brain Tissue Organization and Regional Blood Flow at 1 Month of Age
Source: Nutrients. 2022 Sep 16;14(18):3820. doi: 10.3390/nu14183820 (PMC9501015; doi:10.3390/nu14183820)
Supplement: Supplementary file 1 [file nutrients-14-03820-s001.zip]

Archive with 1 entries (1 files):
- nutrients-1843331-supplementary.pdf
